# Supplementary material for: Cost savings in male circumcision post-operative care using two-way text-based follow-up in rural and urban South Africa
Source: PLoS One. 2023 Nov 16;18(11):e0294449. doi: 10.1371/journal.pone.0294449 (PMC10653449; doi:10.1371/journal.pone.0294449)
Supplement: S1 Table — Modifiable Excel spreadsheet for 2wT scenario costing. (XLSX) [file pone.0294449.s002.xlsx]

## Sheet: Table 1
Table 1: Activities undertaken in the 2wT study
Activities	Routine	2wT
Day of male circumcision
Adverse event (AEs) identification counselling	Yes	Yes
Counselling on SMS interactions and photos of potential AEs named in daily message	No	Yes
Post-operative follow-ups
Required day 2 and day 7 in-person visits	Yes	No
Day 1-13 SMS	No	Yes
Adverse event treatment	Yes	Yes
Tracing via phone calls and home visits for lost to follow up (LTFU)	Yes	Yes

## Sheet: Table 2
Parameters	Sum	Average	Rural	Urban	Source
	N (Uncertainty Interval)	N (UI)	N (UI)	N (UI)
a) Arm of randomization
Routine	537	-	268	269	RCT study logs
2wT	547	-	273	274	RCT study logs
b) Post-operative counselling - Day 0
Auxilliary nurse wage (per month)	-	$1,205 (602.50 to 1,807.50)	$1,205 (602.50 to 1,807.50)	$1,205 (602.50 to 1,807.50)	NGO pay structure
Nurse counselling time in minutes (per patient) - Routine	-	5 (2.5 to 7.5)	5 (2.5 to 7.5)	5 (2.5 to 7.5)	Assumption
Nurse counselling time in minutes (per patient) - 2wT	-	10 (5 to 15)	10 (5 to 15)	10 (5 to 15)	Assumption
c) Text service for 2wT patients
SMS aggregated set-up cost (per month)	-	$74.26 (37.13 to 111.39)	$74.26 (37.13 to 111.39)	$74.26 (37.13 to 111.39)	Africa is Talking
Cost per SMS	-	$0.02 (0.01 to 0.03)	$0.02 (0.01 to 0.03)	$0.02 (0.01 to 0.03)	Africa is Talking
Mean number of texts (per patient) - outbox	-	20.1 (10.05 to 30.15)	17.9 (8.95 to 26.85)	22.3 (11.15 to 33.45)	Africa is Talking
Mean number of manual texts (per patient) - outbox	-	5.65 (2.83 to 8.48)	4 (2 to 6)	7.3 (3.65 to 10.95)	Africa is Talking
Mean number of texts (per patient) - inbox	-	14.5 (7.25 to 21.75)	13 (6.5 to 19.5)	16 (8 to 24)	Africa is Talking
Duration of 2wT program (days)	-	13 (6.5 to 19.5)	13 (6.5 to 19.5)	13 (6.5 to 19.5)	RCT study logs
d) Follow-up visits
Average number of visits attended - Routine	-	1.34 (0.67 to 2.01)	1.26 (0.63 to 1.89)	1.42 (0.71 to 2.13)	RCT study logs
Average number of visits attended - 2wT	-	0.22 (0.11 to 0.33)	0.14 (0.07 to 0.21)	0.3 (0.15 to 0.45)	RCT study logs
Unnecessary visits (Routine vs. 2wT)		1.12 (0.56 to 1.68)	1.12 (0.56 to 1.68)	1.12 (0.56 to 1.68)	RCT study logs
Administrator reception time in minutes (per patient)	-	1.34 (0.67 to 2.00)	0	2.67 (1.34 to 4.01)	Time-motion study
Nurse review time in minutes (per patient)	-	5.43 (2.71 to 8.14)	3.79 (1.90 to 5.69)	7.06 (3.53 to 10.59)	Time-motion study
Administrator wage (per month)	-	$319 (159.5 to 478.5)	0	$638 (319 to 957)	NGO pay structure
Nurse wage (per month)	-	$1676.5 (838.25 to 2514.75)	$1,205 (602.50 to 1,807.50)	$2,148 (1,074 to 3,222)	NGO pay structure
Round trip distance to patient home (km)	-	-	39.64 (19.82 to 59.46)	-	Time-motion study
Litres of petrol (per km)	-	0.06 (0.03 to 0.09)	0.06 (0.03 to 0.09)	-	Vehicle manual
Price of petrol (per litre)	-	$1.33 (0.67 to 2)	$1.33 (0.67 to 2)	-	Automobile Association
Transportation time cost in minutes (per visit)	-	25.5 (12.75 to 38.25)	34 (17 to 51)	-	Time-motion study
Transportation cost - nurse home visits (per visit)	-	$5.61 (2.81 to 8.42)	$7.48 (3.74 to 11.22)	$3.74 (1.87 to 5.61)	RCT study logs
Patients with AEs – Routine (%)	0.01(0.005 to 0.014)	-	0	0.02 (0.01 to 0.03)	RCT study logs
Patients with AEs - 2wT (%)	0.02 (0.01 to 0.03)	-	0.01(0.005 to 0.014)	0.03 (0.02 to 0.05)	RCT study logs
Material cost per AE (e.g., antiseptic ointment)	-	$5.28 (2.64 to 7.92)	$5.28 (2.64 to 7.92)	$5.28 (2.64 to 7.92)	RCT study logs
e) Tracing - Phone calls
Phone call service (per minute)	-	$0.08 (0.04 to 0.12)	$0.08 (0.04 to 0.12)	$0.08 (0.04 to 0.12)	Public records
Time cost per call (minutes)	-	5 (2.5 to 7.5)	5 (2.5 to 7.5)	5 (2.5 to 7.5)	Assumption
Number of phone call attempts in tracing - Routine and 2wT	-	3(1.5 to 4.5)	3(1.5 to 4.5)	3(1.5 to 4.5)	RCT study logs
Patients missed day 2 & day 7 visits - Routine (%)	0.05 (0.03 to 0.08)	-	0.02 (0.01 to 0.03)	0.09 (0.05 to 0.14)	RCT study logs
Patients without post MC contact - 2wT (%)	0.09 (0.05 to 0.14)	-	0.06 (0.03 to 0.09)	0.11 (0.06 to 0.17)	RCT study logs
f) Tracing - Home visits
Mean distance to patient home (km)	-	29.73 (14.87 to 44.60)	39.64(19.82 to 59.46)	28.54 (14.27 to 42.81)	Time-motion study
Litres of petrol (per km)	-	0.06(0.03 to 0.09)	0.06(0.03 to 0.09)	0.06 (0.03 to 0.09)	Vehicle manual
Price of petrol (per litre)	-	$1.33(0.67 to 2)	$1.33(0.67 to 2)	$1.33(0.67 to 2)	Automobile Association
Traced patients with no post MC contact - Routine (%)	0.03 (0.02 to 0.05)	-	0.03 (0.02 to 0.05)	0.03 (0.02 to 0.05)	RCT study logs
Traced patients with no post MC contact - 2wT (%)	0.002 (0.001 to 0.003)	-	0.002 (0.001 to 0.003)	0.002 (0.001 to 0.003)	RCT study logs

## Sheet: Data input for costing
	Item	Routine	2WT
	General
	Number of clients - overall	537	547
	Number of clients - rural	268	274
	Number of clients - urban	269	273
	Percentage of clients - rural	0.499069	0.500914
	Percentage of clients - urban	0.500931	0.499086
	Duration of program (months)	9	9
	Number of days (per month)	30	30
	Number of texting days (per month)	13	13
	Percentage of texting days (per month)	0.433333	0.433333
	Personnel
	Staff Nurse wage (per month)	1205	1205
	Professional Nurse wage (per month)	2148	2148
	Administrator wage (per month) - urban	638	638
	Post-operative counselling - day 0
	Nurse counselling time in minutes (per client)	5	10
	Text (service)
	SMS aggregated set-up cost (per month)	-	74.25
	Cost per SMS	-	0.01584
	Mean number of texts per client - outbox - urban	-	22.3
	Mean number of texts per client - inbox - urban	-	16
	Mean number of texts per client - inbox and outbox - urban		38.3
	Mean number of texts per client - outbox - rural	-	17.9
	Mean number of texts per client - inbox - rural	-	13
	Mean number of texts per client - inbox and outbox - rural		30.9
	Mean number of mannual texts per client - outbox - rural	-	4
	Mean number of mannual texts per client - outbox - urban	-	7.3
	Follow-up visits
	Mean distance to client home (km) - rural	39.64	39.64
	Litres of petrol (per km)	0.061	0.061
	Price of petrol (per litre)	1.32924	1.32924
	Transportation time cost (per around trip) - minutes	34.07	34.07
	Number of visits attended - rural	1.26	0.14
	Nurse review time in minutes (per client) - rural	3.79	3.79
	Number of visits attended - urban	1.42	0.3
	Nurse review time in minutes (per client) - urban	7.06	7.06
	Administrative person reception time in minutes (per client) - urban	2.67	2.67
	Follow-up visit PROVIDER TRANSPORTATION FUEL cost (Mean) - rural	3.21416	3.21416
	Follow-up visit PROVIDER TRANSPORTATION TIME cost (Mean) - rural	4.27649	4.27649
	Follow-up visit PROVIDER TRANSPORTATION FUEL cost (Mean) - urban	0	0
	Follow-up visit PROVIDER TRANSPORTATION TIME cost (Mean) - urban	0	0
	Adverse event management
	Probability of adverse event - rural	0	0.00729927
	Probability of adverse event - urban	0.0185874	0.032967
	Cost per AE (bandage, paraffin gauze, eye ointment)	5.28	5.28
	Tracing - Phone calls (service)
	Airtime cost (per minute)	0.0792	0.0792
	Phone call (minutes)	5	5
	Number of phone call attempts for missed day 2 & day 7 visits	3	-
	Missed day 2 & day 7 visits - urban	23	-
	Missed day 2 & day 7 visits - rural	6	-
	Number of phone call attempts for no SMS contact by day 14	-	3
	No post MC contact - urban	-	30
	No post MC contact - rural	-	17
	Tracing - Home visits (rural)
	Urban vs. Rural distance ratio	0.72	0.72
	PROVIDER TRANSPORTATION FUEL cost (Mean) - rural	3.21416	3.21416
	PROVIDER TRANSPORTATION TIME cost (Mean) - rural	4.27649	4.27649
	PROVIDER TRANSPORTATION FUEL cost (Mean) - urban	2.31419	2.31419
	PROVIDER TRANSPORTATION TIME cost (Mean) - urban	3.07908	3.07908
	Tracing for clients who missed both day 2 & 7 visits (and not reachable by phone) - rural	8.5	-
	Tracing for clients who missed both day 2 & 7 visits (and not reachable by phone) - urban	8.5	-
	Tracing for clients with no post MC contact by day 14 - rural	-	0.5
	Tracing for clients with no post MC contact by day 14 - urban		0.5
	Number of home tracing attempts	3	3

## Sheet: Costing results
		Inputs:
			Rural	Urban	Average
		Number of visits (routine):	1.26	1.42	1.34
		Number of visits (2WT):	0.14	0.3	0.22
		Table 3: Unit cost for routine care and 2wT (USD)
		Costs per patient	Rural Routine	Rural 2wT	Rural: 2wT-Routine	Urban Routine	Urban 2wT	Urban: 2wT-Routine	Routine Average	2wT Average	Average: 2wT-Routine	Changes		Equations
		Post-operative counselling - day 0	0.627604	1.25521	0.627604	0.627604	1.25521	0.627604	0.627604	1.25521	0.627604	No change		Counselling cost = time * wage
		Two-way texting	0	1.05036	1.05036	0	2.29887	2.29887	0	1.67461	1.67461	No change		SMS cost = set-up cost + SMS service cost + manual SMS time cost
		Set-up cost	0	0.0588208	0.0588208	0	0.0588208	0.0588208	0	0.0588208	0.0588208	No change
		SMS service cost	0	0.489456	0.489456	0	0.606672	0.606672	0	0.548064	0.548064	No change
		Manual SMS time cost	0	0.502083	0.502083	0	1.63338	1.63338	0	1.06773	1.06773	No change
		Follow-up visits	10.0376	1.11529	-8.92234	2.49511	0.527136	-1.96797	6.25935	0.821752	-5.4376	New estimates for provider transportation: Rural - with provider fuel cost and time cost in transportation; urban - no provider transportation cost as patients come to clinics for follow-up visits
		Provider transportation fuel cost	4.04984	0.449982	-3.59985	0	0	0	2.02115	0.225402	-1.79574	New estimates in urban		transportation fuel cost = Round trip distance to client home (km) * Litres of petrol (per km) * Price of petrol (per litre)
		Provider transportation time cost	5.38838	0.598709	-4.78967	0	0	0	2.68917	0.299902	-2.38927	New estimates in urban		Rural visit cost = # of visits * (transportation fuel cost + transportation time cost + review time cost)
		Provider review time cost	0.599412	0.0666014	-0.532811	2.49511	0.527136	-1.96797	1.54903	0.296448	-1.25258	No change		Urban visit cost = # of visits * (reception time cost + review time cost)
		AE management (materials)	0	0.0385401	0.0385401	0.0981413	0.174066	0.0759247	0.049162	0.106179	0.0570171	No change		AE management = probability of AE * AE material cost
		Tracing - Phone calls	0.0285368	0.187596	0.159059	0.300518	0.386236	0.0857186	0.16478	0.286734	0.121954	New estimates:Three attempts, including two failed attempts (1 min each) and one successful attempt (5 min)		Phone tracing cost = probability of phone tracing * (phone call service cost in successful attempt + phone call time cost in all attempts)
		Tracing - Home visits	0.727818	0.0418753	-0.685943	0.561173	0.0325265	-0.528647	0.64434	0.0372095	-0.607131	New estimates: The urban tracing distance is 72% of the distance in rural settings (survey results)		Home tracing cost = probability of home tracing * (transportation time cost in all attempts + transportation fuel cost in all attempts + review time cost in successful attempt)
		Total costs	11.4216	3.68887	-7.73272	4.08254	4.67404	0.591496	7.74523	4.1817	-3.56354
		Note:
		Table 4: Cost savings from 2wT (USD)
		Inputs:
			Rural	Urban	Average
		Number of visits (routine):	1	1	1
		Number of visits (2WT):	0.14	0.3	0.22
		Follow-up visit model:
		Costs per patient	Rural Routine	Rural 2wT	Rural: 2wT-Routine	Urban Routine	Urban 2wT	Urban: 2wT-Routine	Routine Average	2wT Average	Average: 2wT-Routine
		Post-operative counselling - day 0	0.627604	1.25521	0.627604	0.627604	1.25521	0.627604	0.627604	1.25521	0.627604
		Two-way texting	0	1.05036	1.05036	0	2.29887	2.29887	0	1.67461	1.67461
		Set-up cost	0	0.0588208	0.0588208	0	0.0588208	0.0588208	0	0.0588208	0.0588208
		SMS service cost	0	0.489456	0.489456	0	0.606672	0.606672	0	0.548064	0.548064
		Manual SMS time cost	0	0.502083	0.502083	0	1.63338	1.63338	0	1.06773	1.06773
		Follow-up visits	7.96637	1.11529	-6.85108	1.75712	0.527136	-1.22998	4.85597	0.821752	-4.03421
		Provider transportation fuel cost	3.21416	0.449982	-2.76417	0	0	0	1.60409	0.225402	-1.37868
		Provider transportation time cost	4.27649	0.598709	-3.67779	0	0	0	2.13427	0.299902	-1.83436
		Provider review time cost	0.475724	0.0666014	-0.409123	1.75712	0.527136	-1.22998	1.11761	0.296448	-0.821167
		AE management (materials)	0	0.0385401	0.0385401	0.0981413	0.174066	0.0759247	0.049162	0.106179	0.0570171
		Tracing - Phone calls	0.0285368	0.187596	0.159059	0.300518	0.386236	0.0857186	0.16478	0.286734	0.121954
		Tracing - Home visits	0.727818	0.0418753	-0.685943	0.561173	0.0325265	-0.528647	0.64434	0.0372095	-0.607131
		Total costs	9.35033	3.68887	-5.66146	3.34455	4.67404	1.32949	6.34185	4.1817	-2.16016
		Inputs:
			Rural	Urban	Average
		Number of visits (routine):	2	2	2
		Number of visits (2WT):	0.14	0.3	0.22
		Follow-up visit model:
		Costs per patient	Rural Routine	Rural 2wT	Rural: 2wT-Routine	Urban Routine	Urban 2wT	Urban: 2wT-Routine	Routine Average	2wT Average	Average: 2wT-Routine
		Post-operative counselling - day 0	0.627604	1.25521	0.627604	0.627604	1.25521	0.627604	0.627604	1.25521	0.627604
		Two-way texting	0	1.05036	1.05036	0	2.29887	2.29887	0	1.67461	1.67461
		Set-up cost	0	0.0588208	0.0588208	0	0.0588208	0.0588208	0	0.0588208	0.0588208
		SMS service cost	0	0.489456	0.489456	0	0.606672	0.606672	0	0.548064	0.548064
		Manual SMS time cost	0	0.502083	0.502083	0	1.63338	1.63338	0	1.06773	1.06773
		Follow-up visits	15.9327	1.11529	-14.8175	3.51424	0.527136	-2.9871	9.71193	0.821752	-8.89018
		Provider transportation fuel cost	6.42831	0.449982	-5.97833	0	0	0	3.20817	0.225402	-2.98277
		Provider transportation time cost	8.55299	0.598709	-7.95428	0	0	0	4.26853	0.299902	-3.96863
		Provider review time cost	0.951448	0.0666014	-0.884847	3.51424	0.527136	-2.9871	2.23523	0.296448	-1.93878
		AE management (materials)	0	0.0385401	0.0385401	0.0981413	0.174066	0.0759247	0.049162	0.106179	0.0570171
		Tracing - Phone calls	0.0285368	0.187596	0.159059	0.300518	0.386236	0.0857186	0.16478	0.286734	0.121954
		Tracing - Home visits	0.727818	0.0418753	-0.685943	0.561173	0.0325265	-0.528647	0.64434	0.0372095	-0.607131
		Total costs	17.3167	3.68887	-13.6278	5.10167	4.67404	-0.427633	11.1978	4.1817	-7.01612
		Table 4: Potential cost savings from 2wT (USD)
		Cost saving (2wT vs. Routine)	Rural	Urban	Average
		Routine - One visit	-5.66146	1.32949	-2.16016
		Routine - 1.34 visits (observed)	-7.73272	1.32949	-3.56354
		Routine - Two visits	-13.6278	-0.427633	-7.01612

## Sheet: Fig1
Inputs:
	Rural	Urban	Average
Number of visits (routine):	1.26	1.42	1.34
Number of visits (2WT):	0.14	0.3	0.22
Fig. 1: Unit cost by arm, routine vs. 2wT (USD)
Costs per patient	Rural Routine	Rural 2wT	Rural: 2wT-Routine	Urban Routine	Urban 2wT	Urban: 2wT-Routine	Routine	2wT	Average: 2wT-Routine
Counselling	0.627604	1.25521	0.627604	0.627604	1.25521	0.627604	0.627604	1.25521	0.627604
SMS	0	1.05036	1.05036	0	2.29887	2.29887	0	1.67461	1.67461
Set-up cost	0	0.0588208	0.0588208	0	0.0588208	0.0588208	0	0.0588208	0.0588208
SMS service cost	0	0.489456	0.489456	0	0.606672	0.606672	0	0.548064	0.548064
Manual SMS time cost	0	0.502083	0.502083	0	1.63338	1.63338	0	1.06773	1.06773
Follow-up visits	10.0376	1.11529	-8.92234	2.49511	0.527136	-1.96797	6.25935	0.821752	-5.4376
Provider transportation fuel cost	4.04984	0.449982	-3.59985	0	0	0	2.02115	0.225402	-1.79574
Provider transportation time cost	5.38838	0.598709	-4.78967	0	0	0	2.68917	0.299902	-2.38927
Provider review time cost	0.599412	0.0666014	-0.532811	2.49511	0.527136	-1.96797	1.54903	0.296448	-1.25258
AE	0	0.0385401	0.0385401	0.0981413	0.174066	0.0759247	0.049162	0.106179	0.0570171
Phone calls	0.0285368	0.187596	0.159059	0.300518	0.386236	0.0857186	0.16478	0.286734	0.121954
Home visits	0.727818	0.0418753	-0.685943	0.561173	0.0325265	-0.528647	0.64434	0.0372095	-0.607131

## Sheet: Fig2
Inputs:
	Rural	Urban	Average
Number of visits (routine):	1.26	1.42	1.34
Number of visits (2WT):	0.14	0.3	0.22
Fig. 2: Cost changes by implementing 2WT compared to the routine, rural vs. urban (USD)
Costs per patient	Rural Routine	Rural 2wT	Rural	Urban Routine	Urban 2wT	Urban	Routine Average	2wT Average	Average: 2wT-Routine
Counselling	0.627604	1.25521	0.627604	0.627604	1.25521	0.627604	0.627604	1.25521	0.627604
SMS	0	1.05036	1.05036	0	2.29887	2.29887	0	1.67461	1.67461
Set-up cost	0	0.0588208	0.0588208	0	0.0588208	0.0588208	0	0.0588208	0.0588208
SMS service cost	0	0.489456	0.489456	0	0.606672	0.606672	0	0.548064	0.548064
Manual SMS time cost	0	0.502083	0.502083	0	1.63338	1.63338	0	1.06773	1.06773
Follow-up visits	10.0376	1.11529	-8.92234	2.49511	0.527136	-1.96797	6.25935	0.821752	-5.4376
Provider transportation fuel cost	4.04984	0.449982	-3.59985	0	0	0	2.02115	0.225402	-1.79574
Provider transportation time cost	5.38838	0.598709	-4.78967	0	0	0	2.68917	0.299902	-2.38927
Provider review time cost	0.599412	0.0666014	-0.532811	2.49511	0.527136	-1.96797	1.54903	0.296448	-1.25258
AE	0	0.0385401	0.0385401	0.0981413	0.174066	0.0759247	0.049162	0.106179	0.0570171
Phone calls	0.0285368	0.187596	0.159059	0.300518	0.386236	0.0857186	0.16478	0.286734	0.121954
Home visits	0.727818	0.0418753	-0.685943	0.561173	0.0325265	-0.528647	0.64434	0.0372095	-0.607131
Total costs	11.4216	3.68887	-7.73272	4.08254	4.67404	0.591496	7.74523	4.1817	-3.56354
